# Supplementary material for: Structural and Functional Characterization of the FGF Signaling Pathway in Regeneration of the Polychaete Worm Alitta virens (Annelida, Errantia)
Source: Genes (Basel). 2021 May 21;12(6):788. doi: 10.3390/genes12060788 (PMC8224027; doi:10.3390/genes12060788)
Supplement: Supplementary file 1 [file genes-12-00788-s001.zip]

Archive with 7 entries (7 files):
- S2.avi
- S3.avi
- S4.avi
- S5.avi
- S6.fas
- S7.fas
- S1.png
