# Supplementary material for: Structural and Functional Characterization of the FGF Signaling Pathway in Regeneration of the Polychaete Worm Alitta virens (Annelida, Errantia)
Source: Genes (Basel). 2021 May 21;12(6):788. doi: 10.3390/genes12060788 (PMC8224027; doi:10.3390/genes12060788)
Supplement: Supplementary file 1 [file genes-12-00788-s001.zip › S6.fas]

>Nematostella_vectensis_FGFa2_ABJ88943.1
LYSE----H--KFVIMID--R-----KG------AVRGTTD---IYSRYALMKIETA----GLN-------GLFRAKAIATNL----YLSMDSR-GRLYTT----R--NRTEE-NVFRKKDS---PSHGWFTYESYKYCD-------------------MYIGF-KRNHHPR-L---------------------------------G---F--KVKPGKHTAHFL
>Nematostella_vectensis_FGF1A_ABN70831.1
IFCR----S--GYHLQIL--P-----TG------LVRGTLD---QRSKYIHFEMQSF----GP--------SLVKLKSVATGR----YLSMKRD-GALRTT----K-HLRSRE-TIFQEI-H---ELNAFHSYASHRYFM--------------QNPHDMLVAI-KRNGQIK-R---------------------------------A---T--KTKPGQTATQFL
>Mus_musculus_FGF16_NP_085117.2
LYCR----T--GFHLEIF--P-----NG------TVHGTRH---DHSRFGILEFISL----AV--------GLISIRGVDSGL----YLGMNER-GELYGS----K--KLTRE-CVFREQ-F---EENWYNTYASTLYKHS-------------DSERQYYVAL-NKDGSPR-E---------------------------------G---Y--RTKRHQKFTHFL
>Gallus_gallus_FGF16_NP_001038115.1
LYCR----T--GFHLEIF--P-----NG------TVHGTRQ---DHSRFGILEFISL----AV--------GLVSIRGVDSGL----YLGMNER-GELYGS----K--KLTRE-CVFREQ-F---EENWYNTYASTLYKHP-------------DSERHYYVAL-NKDGSPR-E---------------------------------G---Y--RTKRHQKFTHFL
>Mus_musculus_FGF9_NP_038546.2
LYCR----T--GFHLEIF--P-----NG------TIQGTRK---DHSRFGILEFISI----AV--------GLVSIRGVDSGL----YLGMNEK-GELYGS----E--KLTQE-CVFREQ-F---EENWYNTYSSNLYKHV-------------DTGRRYYVAL-NKDGTPR-E---------------------------------G---T--RTKRHQKFTHFL
>Gallus_gallus_FGF9_NP_989730.1
LYCR----T--GFHLEIF--P-----NG------TIQGTRQ---DHSRFGILEFISI----AV--------GLVSIRGVDSGL----YLGMNEK-GELYGS----E--KLTQE-CVFREQ-F---EENWYNTYSSNLYKHV-------------DTGRRYYVAL-NKDGTPR-E---------------------------------G---T--RTKRHQKFTHFL
>Mus_musculus_FGF20_NP_085113.2
LYCR----T--GFHLQIL--P-----DG------TVQGTRQ---DHSLFGILEFISV----AV--------GLVSIRGVDSGL----YLGMNDK-GELYGS----E--KLTSE-CIFREQ-F---EENWYNTYSSNIYKHG-------------DTGRRYFVAL-NKDGTPR-D---------------------------------G---A--RSKRHQKFTHFL
>Xenopus_tropicalis_FGF20_NP_001137399.1
LYCR----T--GFHLQIL--P-----DG------NVQGTRQ---DHSRFGILEFISV----AI--------GLVSIRGVDTGL----YLGMNDK-GELFGS----E--KLTSE-CIFREQ-F---EENWYNTYSSNLYKHG-------------DSGRRYFVAL-NKDGTPR-D---------------------------------G---T--RAKRHQKFTHFL
>Mus_musculus_FGF5_AAH71227.1
LYCR----VGIGFHLQIY--P-----DG------KVNGSHE----ASVLSILEIFAV----SQ--------GIVGIRGVFSNK----FLAMSKK-GKLHAS----A--KFTDD-CKFRER-F---QENSYNTYASAIHRTE-------------KTGREWYVAL-NKRGKAK-R---------------------------------G---CSPRVKPQHVSTHFL
>Gallus_gallus_FGF3_NP_990658.1
LYCA----T--KYHLQIH--P-----GG------KINGTLE---KNSVFSILEITAV----DV--------GIVAIKGLFSGR----YLAMNKR-GRLYAS----E--NYNTE-CEFVER-I---HELGYNTYASRLYRTVPSGASTKRKA---SAERLWYVSV-NGKGRPR-R---------------------------------G---F--KTRRTQKSSLFL
>Xenopus_laevis_FGF3_CAA80987.1
LYCA----T--KYHLQIH--L-----NG------KINGTLE---KNSVFSILEITAV----DV--------GIVAIKGLFSGR----YLAMNQR-GRLYAS----E--TYNPE-CEFVER-I---HELGYNTYASRLYRTVPSGAGTKRKA---SAERLWYVSI-NGKGRPR-R---------------------------------G---F--KTRRTQKSSLFL
>Mus_musculus_FGF3_AAI17062.1
LYCA----T--KYHLQLH--P-----SG------RVNGSLE----NSAYSILEITAV----EV--------GVVAIKGLFSGR----YLAMNKR-GRLYAS----D--HYNAE-CEFVER-I---HELGYNTYASRLYRTGSSGPGAQRQP---GAQRPWYVSV-NGKGRPR-R---------------------------------G---F--KTRRTQKSSLFL
>Gallus_gallus_FGF10_AVG44235.1
LYSY----N--KYFLKIE--K-----NG------KVSGTKK---ENCPFSILEITSV----EI--------GVVAVKSIKSNY----YLAMNKK-GKVYGS----K--EFNSD-CKLKER-I---EENGYNTYASLNWK---------------HNGRQMFVAL-NGRGATK-R---------------------------------G---Q--KTRRKNTSAHFL
>Xenopus_tropicalis_FGF10_CAL49316.1
LFSY----T--KYFLQID--G-----NG------TVSGTKK---ENCPYSILEITSV----DV--------GVVAVKAINSNY----YLAMNRR-GKIYGS----K--EFNID-CKLKER-I---EENGYNTYASHNWK---------------NNERQMFVAL-NGKGIPK-R---------------------------------G---P--KTRRKNTSAHFL
>Mus_musculus_FGF22_AAI19136.1
LFSS----T--HFFLRVD--L-----GG------RVQGTRW---RHGQDSIVEIRSV----RV--------GTVVIKAVYSGF----YVAMNRR-GRLYGS----R--VYSVD-CRFRER-I---EENGYNTYASRRWR---------------HRGRPMFLAL-DSQGIPR-Q---------------------------------G---R--RTRRHQLSTHFL
>Gallus_gallus_FGF7_NP_001012543.1
LFCR----T--QWYMRID--K-----RG------KVKGTRE---ANNNYSILEIRTV----AV--------GIVAIKGVESEY----FLAMNKS-GRLYGK----K--VCNED-CNFIEL-I---EENHYNTYASAKWT---------------HKGKEMFVTL-NHKGVPM-K---------------------------------G---K--KTKKEHRASHFL
>Xenopus_tropicalis_FGF7_CAJ82434.1
LFCR----T--QWYLWID--K-----RG------NVKGTQD---PNNSFSILEIRTV----AV--------GIVAIKCIESEY----FLAMNKS-GRLYGK----K--SCNED-CNFREL-I---QENKYNTYASAKWT---------------NNGKEMFVAL-NSKGSPM-K---------------------------------G---K--KSKKEHKGSHFL
>Mus_musculus_FGF7_AAH52847.1
LFCR----T--QWYLRID--K-----RG------KVKGTQE---MKNSYNIMEIRTV----AV--------GIVAIKGVESEY----YLAMNKE-GKLYAK----K--ECNED-CNFKEL-I---LENHYNTYASAKWT---------------HSGGEMFVAL-NQKGIPV-K---------------------------------G---K--KTKKEQKTAHFL
>Gallus_gallus_FGF1_AVG44234.1
LYCS----NG-GHFLRIL--P-----DG------KVDGTRD---RSDQHIQLQLSAE----DV--------GEVYIKSTASGQ----YLAMDTN-GLLYGS----Q--LPGEE-CLFLER-L---EENHYNTYISKKHAD-----------------KNWFVGL-KKNGNSK-L---------------------------------G---P--RTHYGQKAILFL
>Mus_musculus_FGF1_AAH37601.1
LYCS----NG-GHFLRIL--P-----DG------TVDGTRD---RSDQHIQLQLSAE----SA--------GEVYIKGTETGQ----YLAMDTE-GLLYGS----Q--TPNEE-CLFLER-L---EENHYNTYTSKKHAE-----------------KNWFVGL-KKNGSCK-R---------------------------------G---P--RTHYGQKAILFL
>Mus_musculus_FGF2_NP_032032.1
LYCK----NG-GFFLRIH--P-----DG------RVDGVRE---KSDPHVKLQLQAE----ER--------GVVSIKGVCANR----YLAMKED-GRLLAS----K--CVTEE-CFFFER-L---ESNNYNTYRSRKYSS-------------------WYVAL-KRTGQYK-L---------------------------------G---S--KTGPGQKAILFL
>Danio_rerio_FGF2_NP_997988.1
LYCK----NG-GFFLRIN--A-----DG------RVDGARD---KSDPHIRLQLQAT----AV--------GEVLIKGICTNR----FLAMNAD-GRLFGT----K--RTTDE-CYFLER-L---ESNNYNTYRSRKYPD-------------------WYVAL-KRTGQYK-S---------------------------------G---S--KTSPGQKAILFL
>Danio_rerio_FGF1_BAD69615.1
LYCM----NG-GFHLQIL--A-----DG------TVAGAAD----ENTYSILRIKAT----SP--------GVVVIEGSETGL----YLSMNEH-GKLYAS----S--LVTDE-SYFLEK-M---EENHYNTYQS------------------QKHGENWYVGI-KKNGKMK-R---------------------------------G---P--RTHIGQKAIFFL
>GgFGF4
LYCN----VGIGFHIQVL--P-----DG------RIDGI-H---SENRYSLLEISPV----ER--------GVVSIFGVRSGL----FVAMNSK-GKLYGS----T--HVNDE-CKFKEI-L---LPNNYNAYESRIYPG-------------------MYIAL-SKNGRTK-K---------------------------------G---N--KVSPTMTVTHFL
>XlFGF41
LYCN----VGIGFHIQVL--P-----DG------RINGM-H---SENRYSLLELSPV----EV--------GVVSLYGVKSGM----FVAMNAK-GKLYGS----R--YFNEE-CKFKET-L---LPNNYNAYESRKYPG-------------------MYIAL-GKNGRTK-K---------------------------------G---N--RVSPTMTLTHFL
>HsFGF4
LYCN----VGIGFHLQAL--P-----DG------RIGGA-H---ADTRDSLLELSPV----ER--------GVVSIFGVASRF----FVAMSSK-GKLYGS----P--FFTDE-CTFKEI-L---LPNNYNAYESYKYPG-------------------MFIAL-SKNGKTK-K---------------------------------G---N--RVSPTMKVTHFL
>HsFGF6
LYCN----VGIGFHLQVL--P-----DG------RISGT-H---EENPYSLLEISTV----ER--------GVVSLFGVRSAL----FVAMNSK-GRLYAT----P--SFQEE-CKFRET-L---LPNNYNAYESDLYQGT-------------------YIAL-SKYGRVK-R---------------------------------G---S--KVSPIMTVTHFL
>MusFGF6
LYCN----VGIGFHLQVP--P-----DG------RISGT-H---EENPYSLLEISTV----ER--------GVVSLFGVKSAL----FIAMNSK-GRLYTT----P--SFHDE-CKFRET-L---LPNNYNAYESDLYRGT-------------------YIAL-SKYGRVK-R---------------------------------G---S--KVSPIMTVTHFL
>Drosophila_melanogaster_branchless_NP_001138083.1
LYIK-------NRILQIL--R-----DG------VVNGTQD---ENSEFTILQRSTV----DV--------GRIKLQSVATCL----YLCMDAC-GVPYGS----K--DFTDD-CVFNEN-M---GLQNYNTYSSTYHS---------------QARRVFYLAL-NGSGQPR-R---------------------------------T---QIPASRSLGKLSTYT
>HsFGF14
LYCR----Q--GYYLQMH--P-----DG------ALDGTKD---DSTNSTLFNLIPV----GL--------RVVAIQGVKTGL----YIAMNGE-GYLYPS----E--LFTPE-CKFKES-V---FENYYVIYSSMLYRQQ-------------ESGRAWFLGL-NKEGQAM-K---------------------------------G---N--RVKKTKPAAHFL
>GgFGF14
LYCR----Q--GYYLQMH--P-----DG------SLDGTKD---DSSNSTLFNLIPV----GL--------RVVAIQGVKTGL----YIALNNE-GFLYTS----E--LFTPE-CKFKES-V---FENYYVIYSSMLYRQQ-------------ESGRAWFLGL-NKEGQVM-K---------------------------------G---N--RVKKTKPAAHFL
>MusFGF14
----------------MH--P-----DG------ALDGTKD---DSTNSTLFNLIPV----GL--------RVVAIQGVKTGL----YIAMNGE-GYLYPS----E--LFTPE-CKFKES-V---FENYYVIYSSMLYRQQ-------------ESGRAWFLGL-NKEGQVM-K---------------------------------G---N--RVKKTKPAAHFL
>MusFGF12A
LFSQ----Q--GYFLQMH--P-----DG------TIDGTKD---ENSDYTLFNLIPV----GL--------RVVAIQGVKASL----YVAMNGE-GYLYSS----D--VFTPE-CKFKES-V---FENYYVIYSSTLYRQQ-------------ESGRAWFLGL-NKEGPIM-K---------------------------------G---N--RVKKTKPSSHFV
>HsFGF12
LFSQ----Q--GYFLQMH--P-----DG------TIDGTKD---ENSDYTLFNLIPV----GL--------RVVAIQGVKASL----YVAMNGE-GYLYSS----D--VFTPE-CKFKES-V---FENYYVIYSSTLYRQQ-------------ESGRAWFLGL-NKEGQIM-K---------------------------------G---N--RVEKTKPSSHFV
>GgFGF11B
LFSQ----Q--EYFLQMH--P-----DG------TIDGTKD---ENSDYTLFNLIPV----GL--------RVVAIQGVKAGL----YVAMNAE-GYLYSS----D--VFTPE-CKFKES-V---FENYYVIYSSTLYRQQ-------------ESGRAWFLGL-NKEGQIM-K---------------------------------G---N--RVKKTKPSSHFV
>GgFGF13
LYSR----Q--GYHLQLQ--A-----DG------TIDGTKE---EDSSYTLFNLIPV----GL--------RVVAIQGVQTKL----YLAMNSE-GYLYTS----E--HFTPE-CKFKES-I---FENYYVTYSSMIYRQQ-------------QSGRGWYLGL-NKEGEIM-K---------------------------------G---N--HVKKNKPAAHFL
>MusFGF13
LYSR----Q--GYHLQLQ--A-----DG------TIDGTKD---EDSTYTLFNLIPV----GL--------RVVAIQGVQTKL----YLAMNSE-GYLYTS----E--HFTPE-CKFKES-V---FENYYVTYSSMIYRQQ-------------QSGRGWYLGL-NKEGEIM-K---------------------------------G---N--HVKKNKPAAHFL
>HsFGF13
LYSR----Q--GYHLQLQ--A-----DG------TIDGTKD---EDSTYTLFNLIPV----GL--------RVVAIQGVQTKL----YLAMNSE-GYLYTS----E--LFTPE-CKFKES-V---FENYYVTYSSMIYRQQ-------------QSGRGWYLGL-NKEGEIM-K---------------------------------G---N--HVKKNKPAAHFL
>XlFGF13
LYSR----Q--GYHLQLQ--P-----DG------TIDGAKE---EESSATVFNLIPV----GL--------RVVAIQGVQTKL----YLAMNSE-GYLYTS----E--HFTPE-CKFKES-V---FENYYVTYSSMIYRQQ-------------HSGRSWFLGL-NKEGEIM-K---------------------------------G---N--HVKKNKPAAHFL
>MusFGF11
LFCR----Q--GFYLQAN--P-----DG------SIQGTPE---DTSSFTHFNLIPV----GL--------RVVTIQSAKLGH----YMAMNAE-GLLYSS----P--HFTAE-CRFKEC-V---FENYYVLYASALYRQR-------------RSGRAWYLGL-DKEGRVM-K---------------------------------G---N--RVKKTKAAAHFV
>HsFGF11
LFCR----Q--GFYLQAN--P-----DG------SIQGTPE---DTSSFTHFNLIPV----GL--------RVVTIQSAKLGH----YMAMNAE-GLLYSS----P--HFTAE-CRFKEC-V---FENYYVLYASALYRQR-------------RSGRAWYLGL-DKEGQVM-K---------------------------------G---N--RVKKTKAAAHFL
>GgFGF19
LFSC---------FLRIG--G-----DG------RVDAVGS----QSPQSLLEIRAV----AV--------RTVAIKGVQSSR----YLCMDEA-GRLHGQ----L--SYSIEDCSFEEE-I---RPDGYNVYKSKKYG--------------------ISVSL-SSAKQRQ-Q-------------------------------------F--KGKDFLPLSHFL
>HsFGF19
LSSC---------FLRIR--A-----DG------VVDCARG----QSAHSLLEIKAV----AL--------RTVAIKGVHSVR----YLCMGAD-GKMQGL----L--QYSEEDCAFEEE-I---RPDGYNVYRSEKHR--------------------LPVSL-SSAKQRQ-L---------------------------------Y------KNRGFLPLSHFL
>HsFGF21
LYTDDAQQT--EAHLEIR--E-----DG------TVGGAAD----QSPESLLQLKAL----KP--------GVIQILGVKTSR----FLCQRPD-GALYGS----L--HFDPEACSFREL-L---LEDGYNVYQS--------------------EAHGLPLHL-PGNKSPH------------------------------------------RDPAPRGPARFL
>MusFGF21
LYTDDDQDT--EAHLEIR--E-----DG------TVVGAAH----RSPESLLELKAL----KP--------GVIQILGVKASR----FLCQQPD-GALYGS----P--HFDPEACSFREL-L---LEDGYNVYQS--------------------EAHGLPLRL-PQKDSPN------------------------------------------QDATSWGPVRFL
>Mus_musculus_FGF8_AAH48734.1
LYSR----TS-GKHVQVL--A-----NK------RINAMAE---DGDPFAKLIVETD----TFG-------SRVRVRGAETGL----YICMNKK-GKLIAK----S--NGKGKDCVFTEI-V---LENNYTALQNAKYEG-------------------WYMAF-TRKGRPR-K---------------------------------G---S--KTRQHQREVHFM
>Gallus_gallus_FGF8_CAG28796.1
LYSR----TS-GKHVQIL--D-----NK------KINAMAE---DGDVHAKLIVETD----TFG-------SRVRIKGAATGF----YICMNKK-GKLIGKSNGKG-----KD-CVFTEI-V---LENNYTALQNAKYEG-------------------WYMAF-TRKGRPR-K---------------------------------G---S--KTRQHQREVHFM
>Xenopus_laevis_FGF8_CAA71365.1
LYSR----TS-GKHVQIL--A-----NK------KINAMAE---DGDPHAKLIVETD----TFG-------SRVRIKGAETGY----YICMNKK-GKLIGK----T--NGRGKDCVFSEI-V---LENNYTALQNVKYEG-------------------WFMAF-TRRGRPR-K---------------------------------G---S--KTRQHQREVHFM
>Mus_musculus_FGF17_AAI44777.1
LYSR----TS-GKHVQVT--------GR------RISATAE---DGNKFAKLIVETD----TFG-------SRVRIKGAESEK----YICMNKR-GKLIGK--PSG--KS-KD-CVFTEI-V---LENNYTAFQNARHEG-------------------WFMAF-TRQGRPR-Q---------------------------------A---S--RSRQNQREAHFI
>Mus_musculus_FGF18_EDL23745.1
LYSR----TS-GKHIQVL--------GR------RISARGE---DGDKYAQLLVETD----TFG-------SQVRIKGKETEF----YLCMNRK-GKLVGK--PDG--TS-KE-CVFIEK-V---LENNYTALMSAKYSG-------------------WYVGF-TKKGRPR-K---------------------------------G---P--KTRENQQDVHFM
>Ciona_savignyi_FGF8-17-18-i2_BAC55965.1
YYEIYAKAT--SSRVQIL--------GK------RVNAKGV---RGNKYSKMAILST----SFG-------GRIMIQGVETGR----VLCMNRK-GRLVGK--VLR--RADLK-CQFNDL-M---MPNLFDYFTN-------------------VAHPKWYVAF-NSHGRPK-K---------------------------------G---P--TTKLGQVETMFL
>Ciona_savignyi_FGF8-17-18-i1_BAB68346.1
QYCS-------AKNVQF------------------------------PAAKMAILST----SFG-------GRIMIQGVETGR----VLCMNRK-GRLVGK--VLR--RADLK-CQFNDL-M---MPNLFDYFTN-------------------VAHPKWYVAF-NSHGRPK-K---------------------------------G---P--TTKLGQVETMFL
>Ciona_intestinalis_FGF8-17-18_NP_001027648.1
RYCE-IYSKRTSNHIRIL--------GK------KVDGRGR---RGSNHAKLIIHSK----GLW-------GRIMIQGVQTER----FLCMNKR-GRLVGK-------NYDPK-CLFFEE-M---LENYFDAFSN-------------------SKFRDWHIGF-HSNGRPK-R---------------------------------G---P--HTKEIGTDEMFI
>Nematostella_vectensis_FGF8A_ABJ88945.1
LYSR----NSLD-HIRIL--K-----NR------RVDAKGR---DGDQYAKLIIESD----GF--------GRVRIRGAETKF----YLCMDKR-RRLRAR--KRA--RNKKN-CIFKDH-F---ADNAFNEFESVKYEG-------------------HYIAF-NRRGLQRSR---------------------------------K---R--KPKAAWKSVQFL
>Alitta_virens_FGF8-17-18_MZ234756
--CS-------HKFVQIA--------GN------IVNAASF---KESNKTDLRLRAL----GS--------GHVTIESVRFPDN---YLCFNRR-GRLVVA----Q--FGKRR-CKFVEE-M---TPDRYSMFRS-------------------VANTRWRIGFRKKRGKRL-M---------------------------------G---Y--DTKRKEDCFKFQ
>Platynereis_dumerilii8-17-18_Loc_21609
--CS-------HRFIQIL--------AN------KVNANGL---LSSDSTDLRFRSF----GS--------GHVTIEAVRYPDN---YLCFNRK-GRLVIA----QFGYKRRR-CKFIED-L---TPDHHSMFRS-------------------VANPKWRIGFKRKQGKPL-K---------------------------------G---Y--DTKRKDDCFKFQ
>HsFGF23
LYTA---TARNSYHLQIH--K-----NG------HVDGAPH----QTIYSALMIRSE----DA--------GFVVITGVMSRR----YLCMDFR-GNIFGS----H--YFDPENCRFQHQ-T---LENGYDVYHSPQYHFLVSLG---------RAKRAFLPGM-NPPPYSQFL----------------------------------------SRRNEIPLIHFN
>MusFGF23
LYTAT---ARTSYHLQIH--R-----DG------HVDGTPH----QTIYSALMITSE----DA--------GSVVITGAMTRR----FLCMDLH-GNIFGS----L--HFSPENCKFRQW-T---LENGYDVYLSQKHH--------------------YLVSL----GRAK-R-------------------------------------IFQPGTNPPPFSQFL
>Nematostella_vectensis_FGF8B_ABN70837.1
MYSR----AS-GKHLRVL--E-----NG------EVDGKGE---RNDIYAKVIVQSV----TF--------GRITIRGIKSNR----MLCLNKY-GKLVGR--KRK--GARKK-CMFEDI-----LLNGYQTFESVRYPC-------------------WFVAI-NKRGRAV-K---------------------------------G---H--LSMRGKRTRFFM
>Crassostrea_virginica_FGF18_XP_022288220.1
SYCS-------GRFVQIT--R-----AGSK----GVDANGE---KEGNFSQLLIISI----NG--------GFVRIQGMASKL----YLCFNKK-GKLRAR---YR--PLKSS-CDFSHN-L---TSNGYDTFKL-------------------RDKAEWSIGFKKRRGKKL-P---------------------------------G---FIRPGKNEDECHHFG
>Alitta_virens_FGFA_MZ234757
VVGD-------SPPMDVI---------G------DTRGL-----GHRSFN---------------------AKYYLKAKRYNR----FICMNRK-GLYFSS----E--KPEEE-CKFIVL-D---HKNNYQSYCSATYAGSKRNPRP-------NHRRKWCIGI-DKSGKLR-P----------------------------------------RVKPNKEKAHFL
>Platynereis_dumerilii_FGFA_comp219130_c0_seq1_m.54688
--------------------------MG------KEKGSYT------------------------------AKYYLKATEYNR----FICINRS-GNYFSS----D--KPEDE-CKFLIV-----AIQNHEAYCSAIYFGPKRNPKP-------NGKRKWCIAI-NKHGKLR-----------------------------------S------PINSSEMEAHFL
>Terebratalia_transversa_FGF8-17-18
LQCQCVTAG--DGLVQFI--P-----SKNRSRQLSARGRRE---DLKFISLVAVSDS----FG--------SKLRLQSEKYKT----FLCFSKK-GKLILR----Q--HGKKR-CVFKEK-I---TKDNYIELQS-------------------AANPKWYVGF-NSHGKPL-R---------------------------------G---YARRSNKRRKCFQFS
>Novocrania_anomala_FGF8-17-18
LYSR----CSRSYVSQWR--N-------------SLSAMAR---KASEFDKFIFVTN----SFN-------SQLRIKVAKTNK----YVCFNRL-GRVTLK----VNAHKDNQ-CLFEEK-L---TDDNHTRLQS-------------------VGNREWFLGF-NRKGKVL-R---------------------------------G---Y----KQSKKCMDLM
>Terebratalia_transversa_FGF9-16-20
LNCY-----GTGHNLQIL--P-----DG------TVNGTTA----DDPYTILQFFSI----MNIA------GLVGIKGVESGM----FLCMNAR-GGVYGS----T--IYSDE-CQFRET-I---GPTFYNSYSSNKYMG--------------RRGRPWYLAL-DLQGKTK-P---------------------------------G---N--KARPNKK-SMFL
>Novocrania_anomala_FGF9-16-20
LYCR----S--GFNLQIW--P-----DG------TVNGTTE---ENSRFGILQFLTVTSIYGLLPAKDVQYGLLRIKGVQSEK----YLCMDAS-GKVYGN----K--IQTPD-CEFMEQ-I---EQNRFNTYYSYTHKG--------------PGNHKMYLSL-DRAGQPR-N---------------------------------G---T--QARRNQQMSQWL
>Phoronopsis_harmeri_FGF9-16-20
VYSKKKLWSKNGYNLQVL--P-----DG------TVNGTLK----DTTYVVLQFVTQ----MVILSSLETKEISIIKGVESNH----YVCMNAS-GIVYGS----K--ILKKE-CRFHHV-V---ELNWHHTYKSMTFRK--------------KSSKQGYLSI-GKDGKVR-P---------------------------------G---N--VSKRNQEMSQFM
>Phoronopsis_harmeri_FGF8-17-18
NVCS-------KKLVQIL--G----HNEERRNPVNAQGSDY----DSIFTKLLFKTI----SF--------GEIRIQSPRSGW----YLCFSKK-GKLIIR----R--NGNER-CTFKEIRD---EEKTVTKLQS-------------------VANEKWFVGF-RKNGRPL-K---------------------------------G---FDVRNTRREKCFNFY
>Praesagittifera_naikaiensis_g9262.t1
LINR---VT--HKALRVT--D-----FG------NIDCQGEKSAEHDEQMHFIVTNH----GS--------NIVSLRSLTFPLSNDKYLRVKPD-GKLYCS----G--NGKTDDCKFRLH-E---TDDNWVTFESYQYMY-------------------HHIAA-MENGSLA-----------------------------------S---PK-KAWAKNKACHFD
>Praesagittifera_naikaiensis_g12378.t1
LVNR---VT--KKALRVT--D-----FGEI----DCRGERS---AEHDEQLHFIVTN----HGS-------NIISMKSLTFPLSTDKYLRVKSD-GKLYCN----G--NGKTDDCKFRLH-E---TEDNWVTFESFQFMY-------------------HHIAA-KEDGSLV-----------------------------------A---P-KKVWDKTKACHFD
>Lottia_gigantea_171148
NECT-------QKYVQMKFGK----RRG------RVNARGK---PNNLYSQLTFLSE----AG--------GAIRIQGKETKK----FLCFSKR-GKLVLK-------LRNQA-C------------------------------------------------------------------------------------------------S--HSVARERKIDLN
>Lottia_gigantea_158297
FYLQ----NKVGHYLEIL--P-----DG------RVRGNPG---EKTIYGIIMFLSW----YTFSK-----DAIVIKGYASDL----YLCMNNS-SIIYAS----R--NVTKD-CAFMQQLT---KDKLYDVYYHTNYK---------------EKRKKFFLGI-DHSGNMK-P---------------------------------G---L--FATKTQKVSQFI
>Capitella_teleta_fgenesh1_pg.C_scaffold_1200000001(Protein_ID_185710)
LFNQ----CA-KKYVQIT--D-----RN------KVDARGR---SDSPWATLLVRSV----TFE-------STVQIQSNETKM----FLCFNKK-GRLTVR----R--VNSRK-CQFKEV-----LHNAYREFHS-------------------VYNKSWMLGF-KKSGSSL-G---------------------------------G---QVAMATVRPSLCIYL
>Tribolium_castaneum_branchless_EFA11551.1
-------------------------------------------------------------------------MKIQGVATCQ----YLCMDSC-GLLYGS----R--EFGDE-CIFNET-I---EQHHYNTYSSSKYS---------------NERRTLYLAL-NRRGQPR-K---------------------------------VQLRARQQLGRLSSYTRVL
>Tribolium_castaneum_FGF8_EEZ99186.1
IFSP---FT--KGYLRIE--------AN------KVVAKEKEDFPGDREYLYKVTVE--------------HSILLYHIKSGK----FICWNRNYNRLIAK----R--NPTLDSCKFQEL-VSHLDPNVYVRYSTHKNKEKEIQFNRRGDFLNRCRLKKYCQGL-KRDRHIC-Q----------------------------------------MTCNNKMSTDFL
>Caenorhabditis_elegans_LET756_Q11184
LFCR----S--GTWLEML--PIENPDDGSTR--VKVHGTKE---ESSKFSIVEFVSV----AM--------SLVSIRGVETKN----FICMDPS-GKLYAT----PSSNYSTE-CVFLEE-M---MENYYNLYASCAYG---------------DRFNPWYIEL-RRSGKPR-R---------------------------------G---P--NSKKRRKASHFL
>Caenorhabditis_elegans_EGL-17_G5EEF1
LFNE----CSQGMLQSFL---------G------SLNTRGY----PDKHCLTDWNVV----GEWD------GKFRLQHAQSRK----FLCFNKR-ARITLR----F--NGSDAKCTFIEE-V---RDNGFSRLRS-------------------SWKPELYLGF-NGRGRFQ---------------------------------------NPLSYHLKPRCFDWI
>Acromyrmex_insinuator_FGF1_KAG5306677.1
LYCR----T--GYHLAIT--P-----SG------RVEGLSG---NKEPYDLLYASPV----SF--------GVIRIQSIETRL----YLAFNKK-GRLYGE----I--NMTNENTEWEQW-----SIGSHDAFRSRKYVQ-----------------YGWWIGI-KKNGRVK-L---------------------------------G---S--KTFWGQKAIQFS
>Acromyrmex_insinuator_FGF18_KAG5314251.1
LYST----CSSGNVTVIG--R-----SI------KAVGRDD---YNAPYQKLTTQSE----DFS-------RKLYIFAEKSQR----YICFNKR-WKLVGL----PKKQKGPM-CQFYEV-----YNGSYLRYRS-------------------AVDGTRYIGF-NKFGKPM-K----------------------------------------NPHGRQECFNFI
>Riptortus_pedestris_branchless_QSC42431.1
MYVK-------NAYLRLG--V-----DG------HISGVQD---DTSPETVLQRSSV----TV--------GKVKIQGVTTCM----YLCMDLC-GIPYAS----R--EFSDE-CVFNEM-I---EENHYNSYSSAKYS---------------NSRRTFYLGL-NKIGKAR-RVMTRGGVLGRQSSYARVLTQTVASPPKNASCPHG---TGSAPPRPSGRCRFL
>Drosophila_melanogaster_Thisbe_Q6Q7I9
IMSQ----C--AHNKAIH--I-------------AAEGTVS---VTDTSQIQNITIV----GFPDYLNNE-FKIALYAKETRR----YLCFNDN-WRLVGM----R--ELRDT-CYFNET-----IVHGYFVFRSHGHNNNNNNVILNNSNTSLSSTNKKQLAI-NRQRQQQQQ-------------------------------------H--QVRHHHNDPSLL
>Drosophila_melanogaster_Pyramus_Q6Q7J0
--------S--ELALHIN--S-----HG------KVTAE-N---ILRTYQYFNMEAV----NDVFSLD---FKITIYSADVDY----YLCFH-H-GRLVGK----R--NATKE-CHFKEG-IFMGNQNFSSAYNPVLRVG--------------FKGNFKPIGL-NDFSKPKVM---------------------------------KKAILFFFPLNEEKFNLHL
>Danio_rerio_FGF12a_Q5TKR3
LFSQ----Q--GFYLQMQ--P-----DG------SIDGIKD---ENSDYTLFNLIPV----GL--------RVVAIQGVKAGF----YIGMNGE-GFLYSS----E--MFTPE-CKFKES-V---FENYYVIYSSTMYRQQ-------------ESGRAWFLGL-TKEGQVM-K---------------------------------G---N--RVKKTKPSSHFV
>Gallus_gallus_FGF12_Q9W6A1
LFSQ----Q--EYFLQMH--P-----DG------TIDGTKD---ENSDYTLFNLIPV----GL--------RVVAIQGVKAGL----YVAMNAE-GYLYSS----D--VFTPE-CKFKES-V---FENYYVIYSSTLYRQQ-------------ESGRAWFLGL-NKEGQIM-K---------------------------------G---N--RVKKTKPSSHFV
>Danio_rerio_FGF11a_B3DHZ8
LYCR----H--GFYLQML--P-----DG------TLDGTKD---ENSSFLLFNLIPV----GL--------RIVAIQSTKTGL----YIGMNSE-GYLYTS----E--HFTPE-CKFKEC-V---FENYYVTYSSILYRQT-------------QSGRAWYIGI-NRDGQVM-K---------------------------------G---N--RVKKTKGAAHFL
>Xenopus_tropicalis_FGF11_F6SMR3
---------------------------------------------------FNVIPV----GL--------RVVAIQSSACGQ----YVAMNSE-GHLYSS----P--HFTAE-CQFKES-V---FENYFVTYSSTLYRQR-------------SSGRCWYLGI-YKDGRAM-E---------------------------------G---N--RVKRHRPAAHFL
>Danio_rerio_FGF13a_Q5TKR2
LYSR----Q--GFHLQLQ--A-----DG------TIDGTKE---EDSGFTMFNLIPV----GL--------RVVAIQGVQTKL----YLAMNSE-GYLYTS----E--HFTPE-CKFKES-V---FENYYVTYSSMIYRQQ-------------QSGRGWYLGL-NKEGEIM-K---------------------------------G---N--HVKKNKPAAHFL
>Danio_rerio_FGF14_Q5TKR1
LYCR----Q--GYYLQMN--P-----DG------SLDGTKD---DSSNSSLFNLIPV----GL--------RVVAIQSVKTGL----YIAMNGE-GHLYTS----E--LFTPE-CKFKES-V---FENYYVIYSSMLYRQQ-------------ESGRAWFLGL-NKDGQAM-K---------------------------------G---N--RVKKTKPAAHFL
>Danio_rerio_FGF19_A0A0R4IN60
LYA-----ARHGLHLQIN--T-----DG------EISGSHM----QSSDSLMEIWPV----DT--------GCVAIKGVASSR----FLCMERL-GNLYGS----H--IYTKEDCSFLER-I---LPDGYNVYFS--------------------SKHGALVTL-SGAKNKL------------------------------------------HSNDGTSASQFL
>Gallus_gallus_FGF19_R4GMB5
LYTASKH-GLFSCFLRIG--G-----DG------RVDAVGS----QSPQSLLEIRAV----AV--------RTVAIKGVQSSR----YLCMDEA-GRLHGQ----L--SYSIEDCSFEEE-I---RPDGYNVYKSKKYG--------------------ISVSL-SSAKQRQ-Q-------------------------------------F--KGKDFLPLSHFL
>Xenopus_tropicalis_FGF19_B7U4G3
LYTARRF-GHDSYYLRIH--E-----DG------RVDGDRQ----QSMHSLLEIRAI----AV--------GIVAIKGYRSSL----YLCMGSE-GKLYGM----H--SYSQDDCSFEEE-L---LPDGYNMYKS--------------------RKHGVAVSL-SKEKQKQ-Q-------------------------------------Y--KGKGYLPLSHFL
>Gallus_gallus_FGF23_R4GIR0
LYTS---TERNSFHLQIN--A-----DG------HINGVPH----QTIYSALMIKSE----GA--------GCVIITGVKSGR----YLCMDMK-GDIFGS----Y--YFSQEDCVFNQR-T---LENGYDVYQSPKHNFLVSLGRTKQVFFPGMNPPPYSQFLSRRNEIPLFR---------------------------------F---NTPEPHRNTRSADVD
>Danio_rerio_FGF23_Q5MK87
LQTT--S-DLNNYYLEIS--P-----SG------HVRKT-T---NRGSYSVILLKTE----SR--------DRLAIFGVKSNR----FLCMDTG-GTLFTS----T--ICNKEDCLFHHK-L---LENHRDVYYSTKHSILLNLDGAKQAFIAGQNLPQSSLFLSEKNTVPLER-------------------------------------LQHRERRNRQVNPTD
>Mus_musculus_FGF4_P11403
LYCN----VGIGFHLQVL--P-----DG------RIGGV-H---ADTRDSLLELSPV----QR--------GVVSIFGVASRF----FVAMSSR-GKLFGV----P--FFTDE-CKFKEI-L---LPNNYNAYESYAYPG-------------------MFMAL-SKNGRTK-K---------------------------------G---N--RVSPTMKVTHFL
>Danio_rerio_FGF4_Q9DFC9
LYCN----VGIGFHLQVL--P-----GG------KITGV-H---NENRYSLLEISPV----ER--------GVVTLFGVRSGL----FVAMNSK-GKLYGS----E--QFTNE-CKFREK-L---LANNYNAYESLAHPG-------------------MYIGL-SKAGKTK-K---------------------------------G---N--RVSTSMTMTHFL
>Danio_rerio_FGF5_Q5TLE2
LYCR----VGIGFHLQIH--I-----DG------RVNGSHE----PDSLSVLELFAV----SQ--------GVIGIRGVFSNR----FLAMNKR-GRLHAT----E--SFTDD-CKFRER-F---QENSYNTYASVIHKNH-------------RTGREWFVAL-NKRGKAK-M---------------------------------G---SSPRVKSQHVSTHFL
>Gallus_gallus_FGF5_A0A3Q2TTJ3
LYCR----VGIGFHLQLH--P-----DG------RVDGAHA----ASPLSVLEIFAV----SQ--------GIVGIRGVFSNK----FLAMSKK-GKLHAS----A--RFTAE-CQFRER-F---QENSYNTYASAVHRGQ-------------RSGRQWYVAL-NKRGKAK-R---------------------------------G---CSPRARPQHVSTHFL
>Gallus_gallus_FGF6_F1P5Y5
LYCN----VGIGFHLQIL--P-----DG------RINGV-H---NENQYSLFEISTV----ER--------GVVSLFGVESAL----FVGMNNK-GKLYGT----A--NFQDE-CKFKET-L---LPNNYNAYESNAYHGA-------------------YIAL-SKHGRVK-K---------------------------------G---N--KVSPAMTATHFL
>Danio_rerio_FGF6_Q2LGG1
LYCN----VGIGFHLQVL--P-----DG------RINGV-H---NENQYSLIEISAV----ER--------GVVSLYGVKSGL----FVAMSSR-GRLYGT----R--AFRDE-CKFKET-L---LPNNYNAYESSIYKG-------------------FYMAL-SKHGRLK-R---------------------------------G---Y--KASPAMTVTHFL
>Saccoglossus_kowalevskii_FGF9_ACY92517.1
YYCQ----S--GYHLQIF--P-----NG------TIGGTAR---DHDRYAILKYSLL----MKP-------NTIILKGVDSGL----YLAMNKY-GQLYAK----S--TIGKD-CLFKEEPF---GEEWLLRFSSARHPHHKQGAQKRTSDLLYGHRSSWYVAI-DRNGQPS-N---------------------------------A---A--MTKPEYRRVKFL
>Saccoglossus_kowalevskii_FGF20_ADB22411.1
LYCL----T--GYHLQIL--P-----DG------TVNGTRK---DHNLYAIMLIETI----RV--------GVITIKGVKTSL----YLSMNNK-GKLYGS----R--ELTEE-SYFYER-L---IEDWYLTYASHKHPNTRRG----------ERKRQWFVGL-TDNGLAR-K---------------------------------G---S--RSRSRHVNAHFR
>Paracentrotus_lividus_FGF9-16-20_ABO65253.1
LFCR----T--NFRLAVH--E-----DG------TINGTRD---NMDVYSSLYIQSQ----RR--------SIVSIKGLRSQL----YVCVNDD-GDLYGA----N--RVSRN-CYFQEK-I---EPNFFNTYAYKMPDSTNKRR---------RRKHTPFLSI-NKYGESR-I---------------------------------A---K----VRTQKKAQFI
