# Supplementary material for: Structural and Functional Characterization of the FGF Signaling Pathway in Regeneration of the Polychaete Worm Alitta virens (Annelida, Errantia)
Source: Genes (Basel). 2021 May 21;12(6):788. doi: 10.3390/genes12060788 (PMC8224027; doi:10.3390/genes12060788)
Supplement: Supplementary file 1 [file genes-12-00788-s001.zip › S7.fas]

>Branchiostoma belcheri FGFR (ABD24302.1)
YELPLDPDWEFPRDRLHL-GKPLGEGCFGQVVMADAVGII---EKETVTTVAVKMLKEDATERELADLVSEMETMKRIGKHKNIINLLGCCTQDGP--LF-VIVEYAEHGNLRDFLRARR---PPSM-------DY-----------YKMAVECDKP-LTHKDLVSFAYQIGRGMEFLHSKKCIHRDLAARNVLVAEGNVMKIADFGLARDIHNMDYYKKTTNGRLPVKWMPPEALFDRVYTTQSDVWAFGVLLWEIMTLGG-GPYPGIPV-EELFKLLKEGHRMERPQNCSAEMYELMRWCWQANPNTRPNFNILVENLDRMLTLS
>Bombyx mori FGFR (XP 012553037.2)
YELPMDIDWEVPRESLSL-GKVLGEGEFGKVVKAECIGIL---KPGLQSVVAVKMLKEGHTDAEMMALVSEMEMMKMIGKHVNIINLLGCCTQDGP--LY-VIVEYAPNGNLREFLRNHR---PGN--------RYE----------SPNEDLKEKKTLTQKDLVSFSYQVARGMEYLASRRCIHRDSAARNVLVSDDCVLKIADFGLAKDVHSNDYYRKKTEGRLPVRWMAPESLYHKVFTTQTDVWSFGVLLWEIMTLGG-TPYPTVPG-QYMYQHLSAGHRMEKPPCCSLEIYMLMRECWSFSPGDRPSFTELVEDLDKILTVT
>Caenorhabditis elegans EGL15 (NP 001379182.1)
YEVDSDPVWEVERSKLSL-VHMLGEGAFGEVWKATYKE-----TENNEIAVAVKKLKMSAHEKELIDLVSEMETFKVIGEHENVLRLIGCCTGAGP--LY-VVVELCKHGNLRDFLRAHR---PKEEKAKKS--SQELTDYLEPRKASDKDDIELIPNLTQRHLVQFAWQVAQGMNFLASKKIIHRDLAARNVLVGDGHVLKISDFGLSRDVHCNDYYRKRGNGRLPIKWMALEALDSNVYTVESDVWSYGVLLWEIMTLGG-TPYPTIAM-PELYANLKEGYRMEPPHLCPQEVYHLMCSCWREKLEERPSFKTIVDYLDWMLTMT
>Ciona intestinalis FGFR (NP 001037820.1)
INIQPDLQWELKREDILL-HERIDEGFFGQVFRADLIRCAG--GRKEKVDAAVKMLKSTRTEKDMLDLLTEMDQMKRVGKHKNIVNLLGVCTQNGI--LW-LVTEYAQKGNLRDYLRRNR---PSEL-------QYELS------TPDSPAPPRDEP-LTLRALMSASHQVARGMEYLSQKKCIHRDLAARNVLVANDFVMKIADFGLARDIRSNDYYRKETRGHLPYKWMALEAMTDNMFTHATDVWSFGILLWEIFSLGG-SPYPGVKT-HDLVRFLRNGDRLEQPQFASSELYRLMRDCWEESPRRRPQFRQLVEDLDRMLASS
>Platynereis dumerilii FGFR1 (comp208104 c0)
YEIPLDKEWEFPRERLVL-GKLLGEGAFGMVIKADAINLG---NHKMGNTVAIKMLKEDATERELADLVQEMEVMKIIGRHINIINLLGCCTQNGP--LY-VIVEYAPYGNLRDFLRERR---PPNS-------GYEQP-----VSIYNNSKKTMYP-LTYKDLVSFSYQVARGMEYLSSKMCIHRDLAARNVLVAEDCILKIADFGLTRNIPNHDYYKKTTDGRLPVKWMAPEALFDRKYTSKSDVWSYGVLLWEVFTLGG-NPYPSVPV-EKLFDLLREGHRMERPPYCSLEMYRVMLDCWHQLPGQRPSFCELVQDLDRVLVNT
>Platynereis dumerilii FGFR2 (comp223679 c0)
LSIPFDAKWEFPKERLEL-GAILGEGAFGKVVKALATGGIG--SHQTDSTVAVKMLKENASVDEVRNFLEEMQVMKQIGPHKNIVNLLGTCTQDGPQYLF-LVVEYAAHGNLRDFLRTHR---GAEY-------GYEQTFQQLQTLPVPPTHLGMKP-LTHKDLLSFCYQIARGMEYLTSKKIVHRDLAARNILVYDDLVLKIADFGLTRKVADQDYYRKLTNGRVPVKWMAPEALHDHKYSAKSDVWSYGVLLWEIYTLGG-SPMATVPM-EKLLDLLRAGYRMEKPSYASYEIYTVMLSCWHLNPKVRFSFPQLVEKFDNFLSNC
>Drosophila melanogaster heartless (NP 524394.2)
YEFPLDSNWELPRSHLVL-GATLGEGAFGRVVMAEVNN----------AIVAVKMVKEGHTDDDIASLVREMEVMKIIGRHINIINLLGCCSQNGP--LY-VIVEYAPHGNLKDFLYKNR---PFGR-------DQD-------RDSSQPPPSPPAHVITEKDLIKFAHQIARGMDYLASRRCIHRDLAARNVLVSDDYVLKIADFGLARDIQSTDYYRKNTNGRLPIKWMAPESLQEKFYDSKSDVWSYGILLWEIMTYGQ-QPYPTIMSAEELYTYLMSGQRMEKPAKCSMNIYILMRQCWHFNADDRPPFTEIVEYMDKLLQTK
>Drosophila melanogaster breathless (NP 001014583.1)
YEFPLDSNWEIPRQQLSL-GSILGEGAFGRVVMAEAEGLPRS-PQLAETIVAVKMVKEEHTDTDMASLVREMEVMKMIGKHINIINLLGCCSQGGP--LW-VIVEYAPHGNLKDFLKQNR---PGAPQRRSDSDGYL----------DDKPLISTQH-LGEKELTKFAFQIARGMEYLASRRCIHRDLAARNVLVSDGYVMKIADFGLARDIQDTEYYRKNTNGRLPIKWMAPESLQEKKYDSQSDVWSYGVLLWEIMTYGD-QPYPHILSAEELYSYLITGQRMEKPAKCSLNIYVVMRQCWHFESCARPTFAELVESFDGILQQA
>Hs FGFR1
YELPEDPRWELPRDRLVL-GKPLGEGCFGQVVLAEAIGLDKD-KPNRVTKVAVKMLKSDATEKDLSDLISEMEMMKMIGKHKNIINLLGACTQDGP--LY-VIVEYASKGNLREYLQARR---PPGL-------EYC----------YNPSHNPEEQ-LSSKDLVSCAYQVARGMEYLASKKCIHRDLAARNVLVTEDNVMKIADFGLARDIHHIDYYKKTTNGRLPVKWMAPEALFDRIYTHQSDVWSFGVLLWEIFTLGG-SPYPGVPV-EELFKLLKEGHRMDKPSNCTNELYMMMRDCWHAVPSQRPTFKQLVEDLDRIVALT
>Capitella teleta FGFR (185860)
YVIPLDPQWEFPRDKLNL-GKLLGEGAFGVVMQAEAQG-----GLGKSNTVAVKMLKDGATDKELADLVQELEVMKIIGRHRNIINLLGCCTQDGP--LY-VIVEYAPHGNLRDFLRHRR---PPTSS------GYE-----------VPVDDFARP-ISFKDLVSYGYQVAKGMEYFTSRMCIHRDIAARNVLVGEDFVMKIADFGLTRNIPDNDYYRKTTDGRLPVKWMAPEALFDRRYTIKSDIWSYGVLLWEIFSLGG-NPYPSVPV-ERLFELLREGHRMERPSCSTVDMYHIMLMCWHQNPDLRPTFSELVNELDRVLALT
>Capitella teleta FGFR (185859)
YEIPLDPQWEFPRQKLTL-GKVLGEGAFGVVLAADAVGI--------------------------------------IGKKR-------------P--LY-VIVEFAPNGNLRDFLRSRR---PTILS------EYT--------DLDTQSSLTSSSNIAYKDLVSFAYQVARGMEYLSSKMCIHRDLAARNVLVGEDFILKIADFGLSRNIPNDDYYRKTTDGRLPVKWMAPEALFDRKYTVKSDVWSYGVLLWEIFTLGG-SPYPSVPV-EKLFDLLLHGHRMEQPPYSTVEMYNIMLQCWRQSPNQRPSFSHLREDLDRMLVL-
>Capitella teleta FGFR (132038)
VDIPKDDIWEVPRENLQL-GNPLGEGAFGQVFKGVVIGLH---GKMEPTVVAVKMLKPDASEKELRDLIQEMKTMKKIERHKNIINFEGCCMHGGS--LLQVIVEYAPYGNLRDFLIKQR---PPAHTAS----GYE-------PPRASPYSTELHP-ITNKDLISFSYQIARGMEYLSSRKIIHRDLAARNVLVAEDYVLKIADFGLTREVVENDYYRHLSDGRLPVKWMALESLFDKCYTTKSDVWSFGVLLWEIFSYGG-IPYASVPL-ENLFQLLKDGIRMEKPKYCSPELYKIMLKCWLPEPTLRPCFTSLVKTFDRML---
>Capitella teleta FGFR (18225)
YEIPLDEEWEFPRDKLKI-GEPLGEGAFGVVIAAEATGITG--DKQRTITVAVKKLKCDATDRELADLVQEMEMMKIIGRHRNIINLLGCCTQSGP--LF-VIVEFAPHGNLRDFLKSRRLDLPP---------GCN--------TGLVRRPNHNKS-LSFRDLVSFGYQVARGMEYLASRMCIHRDLAARNVLVGDEYIVKIADFGLTRNIPSQDYYRKTTDGRLPVKWMAPEALFDRKYTVKSDVWSYGVLLWEIFSLGG-NPYPSVPV-EMLFDLLRDGHRMERPLHSSLEIYNLMLECWHENPGQRPSFTDLKDDLDRILALS
>Lottia gigantea FGFR (71381)
YEIPLDADWEFPRERLGL-GERLGEGAFGLVMKAKAMGIA---NNPGQTTVAVKMLKDDSTDREMTDLMQEMEVMKVMGSHKNIINLLGCCTQRGP--LF-VIVEYAPHGNLRDFLKLRR---PPNSTSCPSTPGYE-------KPVIDFNSVEVKP-LTPKDLISFSYQIARGMEYLESKHCIHRDLAARNILVAEDYVLKIADFGLTRNVKHLDYYKKTTDGRLPVKWMAPEALFDKRYTSKSDVWSYGVLLWEVFTLGG-NPYPSIPV-EGLFDLLRKGHRMQKPPYAPSEIYSIMLQCWNDSPNVRPSFSQLVATLDTILSMS
>Alitta virens FGFR1 (MZ234758)
YEIPLDKEWEFPRERLVL-GKQLGEGAFGMVIKADAVNMG---NHSVGNTVAVKMLKDDATERELADLVQEMEVMKIIGRHINIINLLGSCTQNGP--LY-VIVEYAPYGNLRDFLRERR---PPNS-------GYERP-----VSIYSNSKQIMYP-LTYKDLVSFSYQVARGMEYLSSKMCIHRDLAARNVLVAEDCILKIADFGLTRNIPNHDYYKKTTDGRLPVKWMAPEALFDRKYTSKSDVWSHGVLLWEVFTLGG-NPYPSVPV-EKLFDLLREGHRMERPPYCSLEMYRIMLDCWHQLPGQRPAFYELVQDLDRVLINT
>Alitta virens FGFR2 (MZ234759)
LNIPFDAKWEFPKERLEL-GDILGEGAFGKVVKAMATGGIC--SYQTNVTVAVKMLKEDATEYEVRNLLEEMQVMKTIGAHKNIVNLLGTCTQDGPRYLY-LVVEYAAHGNLRDFLRTHR---GQEY-------GYELPHQHMKTLPTPPSHLDMKP-LTQKDLLSFCYQIARGMEYLTSKKIVHRDLAARNILVYDDLVLKIADFGLTRKVADQDYYRKMTNGRVPVKWMAPEALHDHKYSAKSDVWSYGVLLWEVYTLGG-SPLATVPM-EKLLDLLRAGYRMEKPPYASYEIHTVMLGCWRLNPKDRLPFAELVVQFDKFLSDC
>Paracentrotus lividus FGFR1 (ABG00201.1)
YDIPLDPEWEFPRDRLTL-GKTIGEGAFGKVVIGEAVGIV---CQEKTSTVAVKMLKANAMDREFSDLISELAMMKMIGKHPNIINLLGCCTQEGP--PY-VIVEFAHHGNLRDFLRSRR---PPE--------EYE-----------KSILLTSSQTLTNKDLMSMAYQVSRGMAFLASKKCIHRDLAARNVLVTEDFEMKICDFGLARDIHYIDFYRKTTDGRLPVKWMAPEALFDRMFTTQSDVWSFGILLWEIMTLGG-TPYPSVPV-EQMFDYLRSGKRLEKPQNTSLEIYHIMCECWRTSPGQRPNFSELVEDLDRIISVS
>FGFR3 XENLA
LGLPLDPKWELLRSRLTL-GKPLGEGCFGQVVMAEAIGIDKE-RPNKPATVAVKMLKDDATDKDLSDLVSEMEMMKMIGKHKNIINLLGACTQDGP--LY-VLVEYASKGSLREYLKARR---PPGM-------DYS----------FDACKIPAEQ-LTFKDLVSCAYQVARGMEYLASQKCIHRDLAARNVLVTDDNVMKIADFGLARDIHNIDYYKKTTNGRLPVKWMAPEALFDRIYTHHSDVWSYGVLLWEIFTLGG-SPYPGIPV-EELFKLLKEGHRMDKPANCTHELYMIMRECWHAVPSQRPAFKQLVEDLDRVLTVT
>FGFR1 MOUSE
YELPEDPRWELPRDRLVL-GKPLGEGCFGQVVLAEAIGLDKD-KPNRVTKVAVKMLKSDATEKDLSDLISEMEMMKMIGKHKNIINLLGACTQDGP--LY-VIVEYASKGNLREYLQARR---PPGL-------EYC----------YNPSHNPEEQ-LSSKDLVSCAYQVARGMEYLASKKCIHRDLAARNVLVTEDNVMKIADFGLARDIHHIDYYKKTTNGRLPVKWMAPEALFDRIYTHQSDVWSFGVLLWEIFTLGG-SPYPGVPV-EELFKLLKEGHRMDKPSNCTNELYMMMRDCWHAVPSQRPTFKQLVEDLDRIVALT
>FGFR3 CHICK
LELPPDPKWELARSRLTL-GKPLGEGCFGQVVMAEAIGIDKD-KPNKAITVAVKMLKDDATDKDLSDLVSEMEMMKMIGKHKNIINLLGACTQDGP--LY-VLVEYASKGNLREYLRARR---PPGM-------DYS----------FDTCKLPEEQ-LTFKDLVSCAYQVARGMEYLASQKCIHRDLAARNVLVTEDNVMKIADFGLARDVHNIDYYKKTTNGRLPVKWMAPEALFDRVYTHQSDVWSFGVLLWEIFTLGG-SPYPGIPV-EELFKLLKEGHRMDKPANCTHDLYMIMRECWHAVPSQRPTFKQLVEDLDRVLTMT
>FGFR2 CHICK
YELPEDPKWEFPRDKLTL-GKPLGEGCFGQVVMAEAVGIDKD-RPKEAVTVAVKMLKDDATEKDLSDLVSEMEMMKMIGKHKNIINLLGACTQDGP--LY-VIVEYASKGNLREYLRARR---PPGM-------EYS----------FDINRVPEEQ-MTFKDLVSCTYQLARGMEYLASQKCIHRDLAARNVLVTENNVMKIADFGLARDINNIDYYKKTTNGRLPVKWMAPEALFDRVYTHQSDVWSFGVLMWEIFTLGG-SPYPGIPV-EELFKLLKEGHRMDKPANCTNELYMMMRDCWQAVPSQRPTFKQLVEDLDRILTLT
>FGFR2 HUMAN
YELPEDPKWEFPRDKLTL-GKPLGEGCFGQVVMAEAVGIDKD-KPKEAVTVAVKMLKDDATEKDLSDLVSEMEMMKMIGKHKNIINLLGACTQDGP--LY-VIVEYASKGNLREYLRARR---PPGM-------EYS----------YDINRVPEEQ-MTFKDLVSCTYQLARGMEYLASQKCIHRDLAARNVLVTENNVMKIADFGLARDINNIDYYKKTTNGRLPVKWMAPEALFDRVYTHQSDVWSFGVLMWEIFTLGG-SPYPGIPV-EELFKLLKEGHRMDKPANCTNELYMMMRDCWHAVPSQRPTFKQLVEDLDRILTLT
>FGFR2 MOUSE
YELPEDPKWEFPRDKLTL-GKPLGEGCFGQVVMAEAVGIDKD-KPKEAVTVAVKMLKDDATEKDLSDLVSEMEMMKMIGKHKNIINLLGACTQDGP--LY-VIVEYASKGNLREYLRARR---PPGM-------EYS----------YDINRVPEEQ-MTFKDLVSCTYQLARGMEYLASQKCIHRDLAARNVLVTENNVMKIADFGLARDINNIDYYKKTTNGRLPVKWMAPEALFDRVYTHQSDVWSFGVLMWEIFTLGG-SPYPGIPV-EELFKLLKEGHRMDKPTNCTNELYMMMRDCWHAVPSQRPTFKQLVEDLDRILTLT
>FGFR1 CHICK
YELPEDPRWELPRDRLIL-GKPLGEGCFGQVVLAEAIGLDKD-KPNRVTKVAVKMLKSDATEKDLSDLISEMEMMKMIGKHKNIINLLGACTQDGP--LY-VIVEYASKGNLREYLQARR---PPGM-------EYC----------YNPTRIPEEQ-LSFKDLVSCAYQVARGMEYLASKKCIHRDLAARNVLVTEDNVMKIADFGLARDIHHIDYYKKTTNGRLPVKWMAPEALFDRIYTHQSDVWSFGVLLWEIFTLGG-SPYPGVPV-EELFKLLKEGHRMDKPSNCTNELYMMMRDCWHAVPSQRPTFKQLVEDLDRIVAMT
>FGFR1 XENLA
YELPEDPRWEVARDRLIL-GKPLGEGCFGQVVMAEAIGLDKE-KPNKVTKVAVKMLKSDASEKDLSDLISEMEMMKMIGKHKNIINLLGACTQDGP--LY-VIVEYTSKGNLREYLRARR---PPAM-------EYC----------YNPTCVPDQL-LSFKDLVSCAYQVARGMDYLASKKCIHRDLAARNVLVTEDNIMKIADFGLARDIHHIDYYKKTTNGRLPVKWMAPEALFDRIYTHQSDVWSFGVLLWEIFTLGG-SPYPGVPM-EELFKLLKEGHRMDKPTNCTNELYMMMKDCWHAMPSQRPTFNQLVEDLDRILALS
>FGFR4 HUMAN
LDLPLDPLWEFPRDRLVL-GKPLGEGCFGQVVRAEAFGMDPA-RPDQASTVAVKMLKDNASDKDLADLVSEMEVMKLIGRHKNIINLLGVCTQEGP--LY-VIVECAAKGNLREFLRARR---PPGP-------DLS----------PDGPRSSEGP-LSFPVLVSCAYQVARGMQYLESRKCIHRDLAARNVLVTEDNVMKIADFGLARGVHHIDYYKKTSNGRLPVKWMAPEALFDRVYTHQSDVWSFGILLWEIFTLGG-SPYPGIPV-EELFSLLREGHRMDRPPHCPPELYGLMRECWHAAPSQRPTFKQLVEALDKVLLAV
>FGFR3 HUMAN
LELPADPKWELSRARLTL-GKPLGEGCFGQVVMAEAIGIDKD-RAAKPVTVAVKMLKDDATDKDLSDLVSEMEMMKMIGKHKNIINLLGACTQGGP--LY-VLVEYAAKGNLREFLRARR---PPGL-------DYS----------FDTCKPPEEQ-LTFKDLVSCAYQVARGMEYLASQKCIHRDLAARNVLVTEDNVMKIADFGLARDVHNLDYYKKTTNGRLPVKWMAPEALFDRVYTHQSDVWSFGVLLWEIFTLGG-SPYPGIPV-EELFKLLKEGHRMDKPANCTHDLYMIMRECWHAAPSQRPTFKQLVEDLDRVLTVT
>FGFR4 MOUSE
LDLPLDPLWEFPRDRLVL-GKPLGEGCFGQVVRAEAFGMDPS-RPDQTSTVAVKMLKDNASDKDLADLVSEMEVMKLIGRHKNIINLLGVCTQEGP--LY-VIVECAAKGNLREFLRARR---PPGP-------DLS----------PDGPRSSEGP-LSFPALVSCAYQVARGMQYLESRKCIHRDLAARNVLVTEDDVMKIADFGLARGVHHIDYYKKTSNGRLPVKWMAPEALFDRVYTHQSDVWSFEILLWEIFTLGG-SPYPGIPV-EELFSLLREGHRMERPPNCPSELYGLMRECWHAAPSQRPTFKQLVEALDKVLLAV
>FGFR2 XENLA
YELPHDPMWEFSRDKLTL-GKPLGEGCFGQVVMAEALGIDKE-RPKESVTVAVKMLKDNATEKDLADLVSEMEMMKMIGKHKNIINLLGACTQGGT--LY-VIVEYAAKGNLRQYLRARR---PLEM-------EYS----------FDVTRVPDEQ-MTFKDLVSCTYQIARGMEYLASQKCIHRDLAARNVLVTENNVMKIADFGLARDVNNIDYYKKTSNGRLPVKWMAPEALFDRVYTHQSDVWSFGVLMWEIFTLGG-SPYPGIPV-EELFKLLKEGHRMDKPANCTNELYMMMRDCWHAIPSHRPTFKQLVEDLDRILTLT
>FGFR3 MOUSE
LELPADPKWELSRTRLTL-GKPLGEGCFGQVVMAEAIGIDKD-RTAKPVTVAVKMLKDDATDKDLSDLVSEMEMMKMIGKHKNIINLLGACTQGGP--LY-VLVEYAAKGNLREFLRARR---PPGM-------DYS----------FDACRLPEEQ-LTCKDLVSCAYQVARGMEYLASQKCIHRDLAARNVLVTEDNVMKIADFGLARDVHNLDYYKKTTNGRLPVKWMAPEALFDRVYTHQSDVWSFGVLLWEIFTPGGPSPYPGIPV-EELFKLLKEGHRMDKPASCTHDLYMIMRECWHAVPSQRPTFKQLVEDLDRILTVT
>FGFR2 DANRE
YDLPEDPRWEFSRDKLTL-GKPLGEGCFGQVVMAEALGIDKD-KPKEAVTVAVKMLKDDATEKDLSDLVSEMEMMKMIGRHKNIINLLGACTQDGP--LY-VIVEYASKGNLREYLRARR---PPGM-------EYS----------YDIARVSDEP-LTFKDLVSCTYQVARGMEYLASQKCIHRDLAARNVLVTESNVMKIADFGLARDVHNIDYYKKTTNGRLPVKWMAPEALFDRVYTHQSDVWSFGVLMWEIFTLGG-SPYPGIPV-EELFKLLKEGHRMDKPANCTNELYMMMKDCWHAISSHRPTFKQLVEDLDRILTLA
>FGFR4 DANRE
FELPYDPDWEFPRENLTL-GKPLGEGCFGQVVRAEAYGINKE-NQDHMATVAVKMLKDDATDKDLADLISEMELMKVMDKHKNIINLLGVCTQDGP--LY-VLVEYASKGSLREYLRARR---PPGM-------DYT----------FDVTKVPEEQ-LTFKDLVSCAYQVARGMEYLASKRCIHRDLAARNVLVTEDNVMKIADFGLARGVHQIDYYKKTTNGRMPVKWMAPEALFDRVYTHQSDVWSFGVLMWEIFTLGG-SPYPGIPV-EELFKLLKEGHRMDKPSNCTHELYMKMRECWHAVPTQRPTFKQLVEELDRVLVSI
>FGR1A DANRE
YELPQDPRWEVQRDRLVL-GKPLGEGCFGQVMMAEAMGMDKE-KPNRITKVAVKMLKSDATEKDLSDLISEMEMMKIIGKHKNIINLLGACTQDGP--LY-VIVEFAAKGNLREYLRVRR---PPGM-------EYC----------YNPDQVPVEN-MSIKDLVSCAYQVARGMEYLASKKCIHRDLAARNVLVTEDNVMKIADFGLARDIHHIDYYKKTTNGRLPVKWMAPEALFDRIYTHQSDVWSFGVLLWEIFTLGG-SPYPGVPV-EELFKLLKEGHRMDRPSTCTHELYMMMRDCWHAVPSQRPTFKQLVEDLDRTLSMT
>FGFR4 XENLA
VELPLDAKWEFPRDRLVL-GKPLGEGCFGQVVRAEGYGIEKD-RPEKPVTVAVKMLKDNGTDKDLSDLISEMELMKVIGKHKNIINLLGVCTQEGP--LF-VIVEYASKGNLREFLRARR---PPTP-------EDA----------FDITKVPEEL-LSFKDLVSCAYQVARGMEYLESKRCIHRDLAARNVLVAEDNVMKIADFGLARGVHDIDYYKKTSNGRLPVKWMAPEALFDRVYTHQSDIWSFGVLTWEIFTLGG-SPYPVIPY-EELFKLLREGHRMDKPSNCTHELYMLMRECWHAVPTQRPTFKQL-EHLDRILTAV
>FGFR3 DANRE
LELPSDPKWEFTRTKLTL-GKPLGEGCFGQVVMAEAIGIDKE-KPNKPLTVAVKMLKDDGTDKDLSDLVSEMEMMKMIGKHKNIINLLGACTQDGP--LY-VLVEYASKGNLREYLRARR---PPGM-------DYS----------FDTCKIPNET-LTFKDLVSCAYQVARGMEYLASKKCIHRDPAARNVLVTEDNVMKIADFGLARDVHNIDYYKKTTNGRLPVKWMAPEALFDRVYTHQSDVWSYGVLLWEIFTLGG-SPYPGIPV-EELFKLLKEGHRMDKPANCTHELYMIMRECWHAVPSQRPTFRQLVEDHDRVLSMT
>Tribolium castaneum FGFR-i1 (XP 008190748.1)
YELPMDSDWEIPRSMLCL-GKSLGEGAFGKVVKAEAVGLL---KPGASSIVAVKMLKEGHTDNEMMDLVSEMEMMKMIGKHNNIINLLGCCTQGGP--LY-VVVEYAPYGNLRDFLRQHR---PSS--------GYE--------PAIGLEEKEKKT-LTQKDLVSFAYQVARGMEYLASRRCIHRDLAARNVLVSDDYFLKIADFGLARDIHCNDYYRKTTDGRLPVKWMAPEALFHRVYTTQSDVWSYGILLWEIMTLGG-TPYPSVPSVEKLFQLLRNGHRMEKPPCCSLEIYMLMRECWSYKPNERPTFSQLVEDLDRILTIT
>Tribolium castaneum FGFR-i2 (XP 008190746.1)
YELPMDSDWEIPRSMLCL-GKSLGEGAFGKVVKAEAVGLL---KPGASSIVAVKMLKEGHTDNEMMDLVSEMEMMKMIGKHNNIINLLGCCTQGGP--LY-VVVEYAPYGNLRDFLRQHR---PSS--------GYE--------PAIGLEEKEKKT-LTQKDLVSFAYQVARGMEYLASRRCIHRDLAARNVLVSDDYFLKIADFGLARDIHCNDYYRKTTDGRLPVKWMAPEALFHRVYTTQSDVWSYGILLWEIMTLGG-TPYPSVPSVEKLFQLLRNGHRMEKPPCCSLEIYMLMRECWSYKPNERPTFSQLVEDLDRILTIT
>Ptychodera flava FGFR-b (A0A0K1YXG7)
YEVPCDPEWEVVRDNITL-QEPLGEGAFGQVLKAQAKNIQ---GIERSITVAVKMLKASATERELSDLVQEMNMMKSIGKHRNIINLLGCCTQDGP--LF-VIVEYAPNGNLRDFLRAKR---PPNP-------NYD--------SEKLQMMIGCTP-LLNKDLLSFAYEITKAMDFLSSKRCIHRDLAARNVLVADGNVMKVADFGLARDIQNIDYYRKTTDGRLPVKWMAPEALFDRKYSPQSDVWSFGILLWEIMTLGG-TPYPSVPV-EKLFEFLKSGKRMEQPQGCSLEIYHVMRECWQTMPNKRPTFHDLNEDFDRIISLS
>Ptychodera flava FGFR-a1 (A0A0K1YXK5)
IEIPYDENWEFPRNRMML-GKTLGEGAFGLVCEASAIGIMKKESNTTKTTCAVKMLKDDAIERELNDLISEMEMMKQIGKHINIINLLGCCTQDGP--LL-VIVEYAPHGNLRDFLRCHR---PQTA-------DYE-----------NAELLPKIDLLTNKDLVSFAYQIARGMSFLSLNKCVHRDLAARNVLVGKDHIMKIADFGLARDVHYIDYYRKNTNGRVPVKWMSPEALFDRVYTIQSDVWSFGILLWEIMTLGG-SPYPSLPV-EMLFDFLKAGKRMEQPHGCSPEVYFVMRDCWRTSPNQRPNFNQLVQTLDGLLTQS
>Lingula unguis FGFR1 (A0A1S3I3V5)
YEIPLDPEWEISRDRVSL-GKPLGEGAFGQVIKGEVTGVN---NKVSSTPVAVKMLKEDATDRELADLIQEMEVMKIIGRHINIINLVGCCSQDGP--LH-VIVEYAPNGNLRDFLRSRR---PPNS-------GYEKP-----LIINDPSKEDTKP-LTHKHLVSFAYQISRGMEYLASRQCIHRDLAARNVLVADDFVLKIADFGLTRNIQNIDYYKKTTDGRLPVKWMAPEALFDRKYTTKSDVWSFGVLLWEVFTLGG-NPYPSVPV-EKLFDLLREGHRMERPPYSSLEMYQTMLDCWQQHPHQRPSFKELVEDLDRILSLS
>Lingula unguis FGFR1 (A0A1S3I3W3)
YEIPLDPEWEISRDRVSL-GKPLGEGAFGQVIKGEVTGVN---NKVSSTPVAVKMLKEDATDRELADLIQEMEVMKIIGRHINIINLVGCCSQDGP--LH-VIVEYAPNGNLRDFLRSRR---PPNS-------GYEKP-----LIINDPSKEDTKP-LTHKHLVSFAYQISRGMEYLASRQCIHRDLAARNVLVADDFVLKIADFGLTRNIQNIDYYKKTTDGRLPVKWMAPEALFDRKYTTKSDVWSFGVLLWEVFTLGG-NPYPSVPV-EKLFDLLREGHRMERPPYSSLEMYQTMLDCWQQHPHQRPSFKELVEDLDRILSLS
>Nematostella vectensis FGFRb (ABO92762.1)
IELPLDEEWELDRSQISL-LGILGEGAFGRVVKADAIGLP---NMPYRCNVAVKMLKEDATEHELADLVSEMEVMKTIGQHVNIINLIGACTQKGP--LF-VVVEYASQGNLRQFLRARR---P----------IPE--------YANPLTEPPREK-LKLVDLVSFSYQVARGMEYLESKKCIHRDLAARNVLVSDNHVIKIADFGLARDIHDIDYYRKTTDGRLPVKWMALEALFDRVYTAQSDVWAYGILMWEIVTFGG-SPYPGIPL-WKLFELLKEGYRMEQPVNCQDDVYALMLRCWHENPNQRPTFAEIVKEMDAKLTAL
>Nematostella vectensis FGFRa (ABO92763.1)
YELPIDEDWEIDRSQITI-KEQLGEGAFGLVMKAEALGLT---DMPYRHTVAVKMLKADATENELADLLSEMDTMKNIGSHKNIINLIGACTQNGP--LY-VVVEFAPHGNLRQFLRERR---PS---------DYH--------RSRSDSSTHSQPSLIVRDFISFAFQIARGMEYLSFKKCIHRDLAARNILVGEDYVMKIADFGLARNVRDMDYYRKATDGRLPIKWLAIEALFDRVYTTQSDVWTFGILLWEIFTLGG-SPYPGIPV-EKLFELLKSGYRMQMPQKCPDKMYDIMLSCWNENPNARPSFTELRAEFDKMLTSM
>FGFR4 CHICK
LDLPLDSKWEFPREKLVL-GKPLGEGCFGQVVRAEAYGIDRQ-WPDRAVTVAVKMLKDNATDKDLADLISEMEMMKLMDKHKNIINLLGVCTQDGP--LY-VIVEFAAKGNLREYLRARR---PPMP-------DYT----------FDITELHEEQ-LCFKDLVSCVYQVARGMEYLESRRCIHRDLAARNVLVTAENVMKIADFGLARDVHDIDYYKKTSNGRLPVKWMAPEALFDRVYTHQSDVWSFGILMWEIFTLGG-SPYPGIPV-EELFKLLKEGHRMDCPSNCTHELYMLMRECWHAVPSQRPTFKQLVEGLDKILAAI
>Crassostrea gigas FGFR (K1Q464)
YDLPLDKTWEFTRERLVM-GKTLGEGAFGVVIKADAHGIS---GKNGAVTVAVKMLKEDATDRELTDLIQEMEVMKLIGSHKNIINLLGCCTQNGP--LY-VIVEFAPHGNLRDFLRSRR---PPNS-------GYE--------KPVGEENPQKET-LSEKDLISFSYQIARGMDYLSQRQCIHRDLAARNVLVAEDYVLKIADFGLTRNVTNIDYYRKTGDGRLPVKWMAPEALFDRKYTSKSDVWSYGVLLWEIFTLGG-NPYPSVPV-ERLFELLRSGHRMERPPYASKEMYSLMSYCWADAPTRRPTFLSLVKDLDKMLTSR
>Dugesia japonica FGFR1 (Q8MY86.1)
YEFPCDAKWEFPREKLKITNKKLGEGAFGMVYEGIANDIG---NRSNPIKVAVKMMRDDFSDSNVHDFVKEMEIMKHIGRHPNVIQLLGLCTQKGP--LR-VIVELAPYGNLRDFVRAKN-------------------------KKYSKSKKIIGN-FTSSILCTYSLQIARGMTYLASRSVVHRDLSARNILVGEHFEMKIADFGLTRIVDY--YYRKKTDGILPVKWMAPEALLEKKYTTKSDVWSYGILLWEIFTLGD-SPYSAILP-EKVVDLIRKGFQNPKPELANFEIYRLMQHCWSLSSENRPNFFEIVEILIDIIQRI
>Dugesia japonica FGFR2 (Q8MY85.1)
YILPSNIGWIFSRDSLII-GSKIGEGAFGIVYSALVKSFS---ENSASVEVAIKTLHTSFGDQDVINLIQELEMMKIIGRHRHIISLYGACIDNGH--PY-MVIELAKHGNLRDFLRAQR---SQSKV-----------------GEIQNSGGLVTR-LTVTDFLRFSIEIAEGMEYLSSRKIIHRDLAARNVLVDQYVEMKIADFGLTRIVEN--YYRKTTDGRLPIKWMAPECLLDRVYTVKSDVWSYGIVLWEIFTMGQ-TPYPTIQS-DGMHQALRNGIRNEKPALASDEMYRLMLTIWNDDPLERHTFSEIIDKLTHIQLSN
>Paracentrotus lividus FGFR2 (ABR23004.1)
SMSSMGKEFEFPRERLVI-GAVVGTGSFGKVVRGDAEGII---KPACKTVVAIKMLKEDATGLDHQDLLKELSVMKLLKPHPNIVTLFGCCTKDGYESPL-IIMEYLPNGNLLSHLRSSR---QRV-------------------EDFEMHRTSMRTTLSPTDLIRYAYEIANGMAYLASMMCIHRDLAARNILLSRDGVCKLSDFGLARDVMNGGVYQRKTQGRVPIRWMALESLLDNVYTIQSDVWSFGVLMWEIVTIGS-YPYPGVPS-KKLIKDLQKGYRMPRPEHCSEDIYSIMLECWRDENKMRPTFDQLRNRLETILIES
